# Supplementary material for: A Pilot Study Exploring the Association of Entacapone, Gut Microbiota, and the Subsequent Side Effects in Patients With Parkinson’s Disease
Source: Front Cell Infect Microbiol. 2022 Apr 5;12:837019. doi: 10.3389/fcimb.2022.837019 (PMC9022099; doi:10.3389/fcimb.2022.837019)
Supplement: Supplementary file 7 [file Table_1.xlsx]

## Sheet: Sheet1
	Observed	Chao1	se.chao1	ACE	se.ACE	Shannon	Simpson	InvSimpson	Fisher
Ent_EntN	0.258576	0.258576	0.0680008	0.310635	0.400864	0.839309	0.794313	0.794313	0.749991
