# Supplementary material for: A Pilot Study Exploring the Association of Entacapone, Gut Microbiota, and the Subsequent Side Effects in Patients With Parkinson’s Disease
Source: Front Cell Infect Microbiol. 2022 Apr 5;12:837019. doi: 10.3389/fcimb.2022.837019 (PMC9022099; doi:10.3389/fcimb.2022.837019)
Supplement: Supplementary file 8 [file Table_2.xlsx]

## Sheet: constipation
Bacterium	pvalue
X6.Dorea45	0.0173374
X6.Holdemanella50	0.031135
X6.Holdemanella62	0.0316986
X6.Dorea63	0.0136736
X6.Holdemanella66	0.0362903
X7.longicatena79	0.0161391
X6.Dorea81	0.0176228
X6.Dorea82	0.0152602
X6.Holdemanella88	0.038981
X6.Holdemanella92	0.0308714
X6.Holdemanella95	0.0277076
X6.Holdemanella104	0.0387282
X6.Dorea107	0.0109403
X6.Holdemanella110	0.0260863
X6.Dorea111	0.012023
X6.Holdemanella118	0.0340081
X6.Holdemanella119	0.0389521
X6.Dorea124	0.0168256
X6.Dorea130	0.0147743
X6.Dorea135	0.0103663
X6.Holdemanella151	0.0302927
X6.Holdemanella165	0.0381924
X6.Dorea170	0.0196793
X6.Holdemanella180	0.0357534
X6.Dorea192	0.0135548
X6.Dorea194	0.0125776
X6.Dorea212	0.0135262
X6.Dorea216	0.0165006
X6.Holdemanella223	0.0264598
X6.Dorea247	0.0199123
X6.Holdemanella250	0.0300821
X6.Holdemanella258	0.0249985
X6.Dorea259	0.0211121
X6.Holdemanella264	0.0273006
X6.Holdemanella282	0.0243882
X6.Dorea284	0.0173043
X6.Holdemanella287	0.0374726
X6.Holdemanella298	0.0278136
X5.Eggerthellaceae304	0.0297755
X6.Holdemanella305	0.0258107
X6.Dorea308	0.0253396
X6.Ruminococcus_2333	0.0428674
X6.Holdemanella335	0.0243686
X5.Eggerthellaceae337	0.0239599
X5.Eggerthellaceae343	0.0153832
X6.Holdemanella346	0.02516
X5.Lachnospiraceae349	0.0365325
X6.Holdemanella350	0.0289082
X6.Holdemanella352	0.0302214
X6.Holdemanella355	0.020358
X6.Holdemanella361	0.0305979
X6.Holdemanella376	0.0246299
X6.Holdemanella377	0.030216
X5.Lachnospiraceae380	0.0407601
X5.Eggerthellaceae390	0.0402598
X6.Holdemanella391	0.0306509
X6.Holdemanella400	0.0268679
X5.Eggerthellaceae405	0.0299537
X5.Eggerthellaceae412	0.0338966
X7.bromii414	0.021306
X6.Holdemanella430	0.0331068
X5.Lachnospiraceae431	0.0389276
X5.Lachnospiraceae438	0.0359465
X6.Ruminococcus_2444	0.0288833
X5.Eggerthellaceae451	0.0206496
X5.Eggerthellaceae456	0.0269502
X5.Eggerthellaceae459	0.0327335
X5.Eggerthellaceae463	0.0174591
X5.Lachnospiraceae467	0.0427691
X6.Blautia476	0.010166
X5.Lachnospiraceae499	0.0332693
X5.Lachnospiraceae511	0.0426271
X5.Eggerthellaceae523	0.0445971
X5.Eggerthellaceae526	0.044102
X5.Lachnospiraceae571	0.043303
X6.Blautia573	0.0418675
X6.Ruminococcus_2579	0.020351
X5.Lachnospiraceae594	0.0440988
X5.Lachnospiraceae598	0.0428455
X6.Blautia609	0.0211928
X6.Ruminococcus_2645	0.0478047
X6.Blautia651	0.0151531
X6.Blautia653	0.0144859
X5.Lachnospiraceae656	0.0426071
X6.Blautia695	0.0330368
X6.Blautia721	0.0377621
X5.Lachnospiraceae743	0.0197675
X6.Blautia758	0.0186859
X5.Lachnospiraceae759	0.0111811
X6.Blautia773	0.0270003
X6.Blautia778	0.0351902
X6.Blautia779	0.0189083
X6.Ruminococcus_2782	0.0337673
X6.Blautia785	0.0486986
X6.Blautia788	0.0391033
X7.faecis831	0.0272735
X6.Romboutsia836	0.0262286
X5.Lachnospiraceae853	0.0273441
X6.Blautia854	0.033568
X5.Lachnospiraceae862	0.00872256
X6.Blautia870	0.0247195
X5.Lachnospiraceae873	0.0263046
X6.Blautia882	0.0240725
X6.Romboutsia884	0.0254207
X6.Romboutsia929	0.0356592
X6.Romboutsia934	0.0260694
X6.Romboutsia961	0.0296829
X6.Blautia970	0.0134598
X6.Romboutsia986	0.0304752
X5.Lachnospiraceae1029	0.00377387
X5.Lachnospiraceae1053	0.0175164
X5.Lachnospiraceae1056	0.0386152
X6.Actinomyces1061	0.00150361
X6.Enterorhabdus1062	0.0130454
X6.Sellimonas1064	0.0490122
X6.Romboutsia1098	0.0287863
X5.Lachnospiraceae1106	0.0394419
X6.Holdemanella1134	0.0393909
X6.Dorea1135	0.0161192
X6.Enterorhabdus1136	0.00972275
X5.Lachnospiraceae1139	0.0299182
X6.Enterorhabdus1140	0.0125785
X6.Romboutsia1187	0.0354223
X6.Romboutsia1190	0.0352839
X5.Lachnospiraceae1231	0.0387975
X6.Streptococcus1256	0.0470303
X6.Actinomyces1261	0.0154937
X6.Romboutsia1277	0.0235529
X6.Enterorhabdus1319	0.0160951
X6.Enterorhabdus1321	0.01941
X5.Lachnospiraceae1326	0.0171406
X6.Enterorhabdus1327	0.0118392
X6.Enterorhabdus1335	0.0150492
X6.Holdemanella1352	0.041772
X6.Sellimonas1359	0.0383954
X6.Dorea1377	0.0368133
X6.Enterorhabdus1385	0.0140676
X5.Lachnospiraceae1396	0.0109377
X6.Actinomyces1397	0.0125505
X5.Lachnospiraceae1398	0.0346904
X5.Lachnospiraceae1400	0.0306765
X6.Streptococcus1431	0.0222818
X6.Enterorhabdus1436	0.00975124
X5.Lachnospiraceae1455	0.0229268
X6.Actinomyces1474	0.0160176
X6.Faecalibacterium1487	0.0423429
X6.Actinomyces1499	0.0106227
X6.Enterorhabdus1512	0.0169412
X6.Actinomyces1525	0.0271135
X6.Dorea1540	0.0183348
X6.Enterorhabdus1611	0.0106717
X6.Eggerthella1681	0.0254968
X6.Actinomyces1682	0.0234713
X5.Lachnospiraceae1694	0.0394308
X6.Sellimonas1709	0.0360662
X6.Sellimonas1737	0.0242311
X6.Sellimonas1813	0.0280036
X5.Lachnospiraceae1918	0.049719
X6.Blautia1981	0.0498506
X6.Blautia2117	0.0242749
X6.Streptococcus2369	0.0408949
X6.Blautia2572	0.0466197
X6.Blautia2825	0.0276979
X6.Blautia2851	0.0313535
X6.Collinsella3113	0.0164793
X6.Blautia3462	0.0488929
X6.Blautia6438	0.0348809
X6.Blautia7037	0.0187607

## Sheet: GI
Bacterium	pvalue
X6.Subdoligranulum209	0.0387043
X6.Subdoligranulum231	0.0265202
X6.Subdoligranulum281	0.0473383
X5.Eggerthellaceae304	0.00598516
X5.Eggerthellaceae337	0.00277822
X5.Eggerthellaceae343	0.00345739
X6.Subdoligranulum357	0.0492174
X5.Eggerthellaceae390	0.00562941
X5.Eggerthellaceae405	0.00835123
X5.Eggerthellaceae412	0.00968644
X5.Eggerthellaceae451	0.00343108
X5.Eggerthellaceae456	0.00612984
X5.Eggerthellaceae459	0.0087904
X5.Eggerthellaceae463	0.00295772
X5.Eggerthellaceae523	0.0077557
X5.Eggerthellaceae526	0.00744402
X6.Streptococcus876	0.0427701
X6.Bifidobacterium1023	0.0242388
X5.Lachnospiraceae1056	0.0119897
X5.Lachnospiraceae1139	0.0148755
X6.Bifidobacterium1145	0.0210108
X6.Bifidobacterium1161	0.025463
X6.Bifidobacterium1219	0.030321
X6.Bifidobacterium1251	0.021505
X6.Streptococcus1256	0.0472645
X5.Lachnospiraceae1293	0.0245348
X6.Bifidobacterium1305	0.0236205
X6.Bifidobacterium1395	0.0223447
X6.Actinomyces1397	0.00568157
X6.Bifidobacterium1401	0.0251532
X6.Bifidobacterium1437	0.0242304
X6.Actinomyces1474	0.00879609
X6.Faecalibacterium1487	0.0425963
X6.Bifidobacterium1495	0.026223
X6.Bifidobacterium1583	0.0318534
X6.Bifidobacterium1601	0.0289051
X6.Eggerthella1681	0.0318454
X6.Lactobacillus1845	0.0152019
X6.Bifidobacterium1921	0.0201315
X6.Ruminococcaceae_UCG.0022187	0.0194074
X6.Streptococcus2369	0.041154
X6.Ruminococcaceae_UCG.0022798	0.0387092
X6.Bifidobacterium2809	0.0493947
X6.Ruminococcaceae_UCG.0022977	0.0406492
