# Supplementary material for: A Pilot Study Exploring the Association of Entacapone, Gut Microbiota, and the Subsequent Side Effects in Patients With Parkinson’s Disease
Source: Front Cell Infect Microbiol. 2022 Apr 5;12:837019. doi: 10.3389/fcimb.2022.837019 (PMC9022099; doi:10.3389/fcimb.2022.837019)
Supplement: Supplementary file 9 [file Table_3.xlsx]

## Sheet: all_kingdom
	count	percentage(%)
Bacteria	11422	99.9125
Archaea	10	0.0875

## Sheet: all_phylum
	count	percentage(%)
Firmicutes	9521	83.2838
Actinobacteria	897	7.8464
Bacteroidetes	479	4.19
Proteobacteria	232	2.0294
Tenericutes	109	0.9535
Cyanobacteria	67	0.5861
Verrucomicrobia	43	0.3761
NA.	43	0.3761
Lentisphaerae	23	0.2012
Euryarchaeota	10	0.0875
Chloroflexi	3	0.0262
Acidobacteria	1	0.0087
Chlamydiae	1	0.0087
Dependentiae	1	0.0087
Patescibacteria	1	0.0087
Synergistetes	1	0.0087

## Sheet: all_class
	count	percentage(%)
Clostridia	6632	58.0126
Bacilli	1920	16.795
Erysipelotrichia	845	7.3915
Coriobacteriia	572	5.0035
Bacteroidia	479	4.19
Actinobacteria	323	2.8254
Gammaproteobacteria	191	1.6707
NA.	136	1.1896
Mollicutes	109	0.9535
Melainabacteria	50	0.4374
Verrucomicrobiae	43	0.3761
Negativicutes	34	0.2974
Alphaproteobacteria	32	0.2799
Lentisphaeria	23	0.2012
Methanobacteria	10	0.0875
Deltaproteobacteria	9	0.0787
Sericytochromatia	9	0.0787
Oxyphotobacteria	7	0.0612
Anaerolineae	3	0.0262
Acidobacteriia	1	0.0087
Babeliae	1	0.0087
Chlamydiae	1	0.0087
Parcubacteria	1	0.0087
Synergistia	1	0.0087

## Sheet: all_order
	count	percentage(%)
Clostridiales	6626	57.9601
Lactobacillales	1701	14.8793
Erysipelotrichales	845	7.3915
Coriobacteriales	572	5.0035
Bacteroidales	478	4.1812
NA.	203	1.7757
Bacillales	185	1.6183
Bifidobacteriales	141	1.2334
Enterobacteriales	122	1.0672
Actinomycetales	111	0.971
Mollicutes_RF39	100	0.8747
Betaproteobacteriales	57	0.4986
Gastranaerophilales	50	0.4374
Verrucomicrobiales	42	0.3674
Selenomonadales	34	0.2974
Corynebacteriales	27	0.2362
Victivallales	23	0.2012
Micrococcales	20	0.1749
Rhizobiales	18	0.1575
Rhodospirillales	11	0.0962
Methanobacteriales	10	0.0875
Desulfovibrionales	9	0.0787
Izimaplasmatales	8	0.07
Chloroplast	7	0.0612
Propionibacteriales	6	0.0525
Xanthomonadales	5	0.0437
Pasteurellales	4	0.035
Anaerolineales	3	0.0262
DTU014	3	0.0262
Aeromonadales	1	0.0087
Babeliales	1	0.0087
Candidatus_Adlerbacteria	1	0.0087
Caulobacterales	1	0.0087
Chlamydiales	1	0.0087
Legionellales	1	0.0087
Opitutales	1	0.0087
Rickettsiales	1	0.0087
Sphingomonadales	1	0.0087
Subgroup_2	1	0.0087
Synergistales	1	0.0087

## Sheet: all_family
	count	percentage(%)
Lachnospiraceae	2889	25.2712
Ruminococcaceae	1590	13.9083
NA.	1200	10.4969
Erysipelotrichaceae	845	7.3915
Peptostreptococcaceae	685	5.992
Lactobacillaceae	515	4.5049
Christensenellaceae	399	3.4902
Clostridiaceae_1	359	3.1403
Eggerthellaceae	352	3.0791
Enterococcaceae	334	2.9216
Streptococcaceae	296	2.5892
Bacteroidaceae	244	2.1344
Family_XIII	170	1.4871
Carnobacteriaceae	152	1.3296
Bifidobacteriaceae	141	1.2334
Planococcaceae	129	1.1284
Enterobacteriaceae	122	1.0672
Actinomycetaceae	111	0.971
Rikenellaceae	88	0.7698
Atopobiaceae	83	0.726
Family_XI	70	0.6123
Coriobacteriaceae	63	0.5511
Burkholderiaceae	54	0.4724
Eubacteriaceae	53	0.4636
Coriobacteriales_Incertae_Sedis	51	0.4461
Peptococcaceae	48	0.4199
Tannerellaceae	47	0.4111
Akkermansiaceae	38	0.3324
Clostridiales_vadinBB60_group	26	0.2274
Prevotellaceae	26	0.2274
Veillonellaceae	26	0.2274
Muribaculaceae	23	0.2012
Clostridiaceae_2	17	0.1487
Cellulomonadaceae	16	0.14
Leuconostocaceae	16	0.14
Barnesiellaceae	14	0.1225
Nocardiaceae	14	0.1225
Rhizobiaceae	14	0.1225
Victivallaceae	14	0.1225
Methanobacteriaceae	10	0.0875
Bacillaceae	9	0.0787
Desulfovibrionaceae	9	0.0787
Corynebacteriaceae	8	0.07
Marinifilaceae	8	0.07
Acidaminococcaceae	7	0.0612
Propionibacteriaceae	6	0.0525
vadinBE97	6	0.0525
Rhodanobacteraceae	5	0.0437
Pasteurellaceae	4	0.035
Anaerolineaceae	3	0.0262
Brevibacteriaceae	3	0.0262
Defluviitaleaceae	3	0.0262
Paenibacillaceae	3	0.0262
Aerococcaceae	2	0.0175
Staphylococcaceae	2	0.0175
Caldicoprobacteraceae	1	0.0087
Caulobacteraceae	1	0.0087
Legionellaceae	1	0.0087
Mitochondria	1	0.0087
Puniceicoccaceae	1	0.0087
Simkaniaceae	1	0.0087
Sphingomonadaceae	1	0.0087
Succinivibrionaceae	1	0.0087
Synergistaceae	1	0.0087
Xanthobacteraceae	1	0.0087

## Sheet: all_genus
	count	percentage(%)
NA.	3723	32.5665
Blautia	597	5.2222
Lactobacillus	501	4.3824
Romboutsia	326	2.8516
Christensenellaceae_R.7_group	297	2.598
Clostridium_sensu_stricto_1	279	2.4405
Streptococcus	262	2.2918
Bacteroides	244	2.1344
Holdemanella	231	2.0206
Melissococcus	205	1.7932
Dorea	202	1.767
Subdoligranulum	154	1.3471
Ruminococcaceae_UCG.014	153	1.3383
Intestinibacter	148	1.2946
Erysipelotrichaceae_UCG.003	146	1.2771
Anaerostipes	136	1.1896
Catenisphaera	110	0.9622
Roseburia	106	0.9272
Enterococcus	91	0.796
Actinomyces	89	0.7785
Bifidobacterium	86	0.7523
Family_XIII_AD3011_group	85	0.7435
Ruminiclostridium_5	85	0.7435
Ruminococcaceae_UCG.002	80	0.6998
Sellimonas	79	0.691
Alistipes	75	0.6561
Faecalibacterium	70	0.6123
Collinsella	61	0.5336
Escherichia.Shigella	60	0.5248
Adlercreutzia	59	0.5161
Isobaculum	59	0.5161
Terrisporobacter	59	0.5161
Ruminococcaceae_UCG.005	58	0.5073
Lachnoclostridium	55	0.4811
Enterorhabdus	53	0.4636
Ruminococcaceae_NK4A214_group	50	0.4374
Marvinbryantia	49	0.4286
Ruminococcus_2	47	0.4111
Coprococcus_3	45	0.3936
Coprococcus_1	43	0.3761
Erysipelatoclostridium	43	0.3761
Ruminococcaceae_UCG.010	43	0.3761
Senegalimassilia	43	0.3761
Faecalitalea	40	0.3499
Lachnospira	40	0.3499
Parabacteroides	40	0.3499
Slackia	39	0.3411
Akkermansia	38	0.3324
Intestinimonas	38	0.3324
Libanicoccus	38	0.3324
Ruminococcus_1	37	0.3237
UBA1819	37	0.3237
Agathobacter	36	0.3149
Gordonibacter	35	0.3062
Mogibacterium	35	0.3062
Fournierella	34	0.2974
Psychrobacillus	34	0.2974
Ruminococcaceae_UCG.004	34	0.2974
Lactonifactor	33	0.2887
Ruminiclostridium_6	33	0.2887
Ruminiclostridium_9	33	0.2887
Turicibacter	33	0.2887
Catabacter	32	0.2799
Eubacterium	32	0.2799
Filibacter	32	0.2799
Cuneatibacter	31	0.2712
Faecalicoccus	31	0.2712
Eggerthella	30	0.2624
Fusicatenibacter	30	0.2624
Oscillibacter	30	0.2624
Asaccharospora	28	0.2449
Olsenella	28	0.2449
Ruminococcaceae_UCG.013	27	0.2362
Merdibacter	26	0.2274
GCA.900066225	25	0.2187
Lachnospiraceae_UCG.001	22	0.1924
Peptoniphilus	21	0.1837
Lachnospiraceae_NK4A136_group	20	0.1749
Peptococcus	20	0.1749
Epulopiscium	19	0.1662
Klebsiella	19	0.1662
Butyricicoccus	18	0.1575
Christensenella	18	0.1575
CHKCI002	17	0.1487
Coprococcus_2	16	0.14
F0332	16	0.14
Howardella	16	0.14
Lactococcus	16	0.14
Flavonifractor	15	0.1312
Anaerotruncus	14	0.1225
Hespellia	14	0.1225
Leuconostoc	14	0.1225
Parvimonas	14	0.1225
Anaerofilum	13	0.1137
Anaerofustis	13	0.1137
Catenibacterium	13	0.1137
Cellulosilyticum	13	0.1137
Solobacterium	13	0.1137
Victivallis	13	0.1137
Dielma	12	0.105
Ralstonia	12	0.105
DNF00809	11	0.0962
Sporosarcina	11	0.0962
Dialister	10	0.0875
Finegoldia	10	0.0875
Paenisporosarcina	10	0.0875
Pediococcus	10	0.0875
Anaerococcus	9	0.0787
Barnesiella	9	0.0787
Carnobacterium	9	0.0787
DTU089	9	0.0787
Franconibacter	9	0.0787
Gemella	9	0.0787
Lachnospiraceae_ND3007_group	9	0.0787
Methanobrevibacter	9	0.0787
Negativibacillus	9	0.0787
Peptostreptococcus	9	0.0787
Rhodococcus	9	0.0787
Sediminihabitans	9	0.0787
Eisenbergiella	8	0.07
Burkholderia.Caballeronia.Paraburkholderia	7	0.0612
Caproiciproducens	7	0.0612
Hafnia.Obesumbacterium	7	0.0612
Lachnospiraceae_FCS020_group	7	0.0612
Mesorhizobium	7	0.0612
Oerskovia	7	0.0612
Paeniclostridium	7	0.0612
UC5.1.2E3	7	0.0612
Veillonella	7	0.0612
Desulfovibrio	6	0.0525
Paraherbaspirillum	6	0.0525
Parasutterella	6	0.0525
Pseudoramibacter	6	0.0525
Raoultibacter	6	0.0525
Ruminococcaceae_UCG.007	6	0.0525
Scardovia	6	0.0525
Tyzzerella	6	0.0525
Anaerosporobacter	5	0.0437
Angelakisella	5	0.0437
Butyricimonas	5	0.0437
Corynebacterium	5	0.0437
Holdemania	5	0.0437
Oscillospira	5	0.0437
Oxalobacter	5	0.0437
Phocea	5	0.0437
Propionibacterium	5	0.0437
Ruminococcaceae_UCG.008	5	0.0437
Ruminococcaceae_UCG.011	5	0.0437
Sporobacter	5	0.0437
Bacillus	4	0.035
CAG.352	4	0.035
Coprobacillus	4	0.035
Curvibacter	4	0.035
Hungatella	4	0.035
Mitsuokella	4	0.035
Murdochiella	4	0.035
Phascolarctobacterium	4	0.035
Prevotellaceae_NK3B31_group	4	0.035
Pseudoscardovia	4	0.035
Skermania	4	0.035
Acetanaerobacterium	3	0.0262
Brevibacterium	3	0.0262
CAG.56	3	0.0262
Candidatus_Soleaferrea	3	0.0262
Catellicoccus	3	0.0262
Chryseomicrobium	3	0.0262
Clostridium_sensu_stricto_6	3	0.0262
Coprobacter	3	0.0262
Defluviitaleaceae_UCG.011	3	0.0262
Flexilinea	3	0.0262
Fulvimonas	3	0.0262
Incertae_Sedis	3	0.0262
Lachnospiraceae_UCG.004	3	0.0262
Mobiluncus	3	0.0262
Odoribacter	3	0.0262
Paenibacillus	3	0.0262
Paraprevotella	3	0.0262
Parvibacter	3	0.0262
Prevotella_9	3	0.0262
Pygmaiobacter	3	0.0262
Ruminococcaceae_UCG.003	3	0.0262
Ruminococcaceae_UCG.009	3	0.0262
Sutterella	3	0.0262
Acidaminococcus	2	0.0175
Alloprevotella	2	0.0175
Anaerobacillus	2	0.0175
Atlantibacter	2	0.0175
Atopobacter	2	0.0175
Atopobium	2	0.0175
Bilophila	2	0.0175
Clostridium_sensu_stricto_13	2	0.0175
Dehalobacterium	2	0.0175
Dolosicoccus	2	0.0175
Dubosiella	2	0.0175
Ezakiella	2	0.0175
Falsibacillus	2	0.0175
GCA.900066755	2	0.0175
Granulicatella	2	0.0175
Haemophilus	2	0.0175
Lachnospiraceae_NK4B4_group	2	0.0175
Lachnospiraceae_UCG.003	2	0.0175
Lachnospiraceae_UCG.007	2	0.0175
Megasphaera	2	0.0175
Millionella	2	0.0175
Pisciglobus	2	0.0175
Pseudocitrobacter	2	0.0175
Rahnella	2	0.0175
Rikenellaceae_RC9_gut_group	2	0.0175
S5.A14a	2	0.0175
Shuttleworthia	2	0.0175
Tyzzerella_3	2	0.0175
Tyzzerella_4	2	0.0175
Varibaculum	2	0.0175
Actinobaculum	1	0.0087
Allisonella	1	0.0087
Alloscardovia	1	0.0087
Asteroleplasma	1	0.0087
Butyrivibrio	1	0.0087
Caldicoprobacter	1	0.0087
Candidatus_Rhabdochlamydia	1	0.0087
Candidatus_Stoquefichus	1	0.0087
Cerasicoccus	1	0.0087
Chungangia	1	0.0087
Cloacibacillus	1	0.0087
Clostridium_sensu_stricto_14	1	0.0087
Clostridium_sensu_stricto_4	1	0.0087
Corynebacterium_1	1	0.0087
Cricetibacter	1	0.0087
Cutibacterium	1	0.0087
Dyella	1	0.0087
Enorma	1	0.0087
Enterobacter	1	0.0087
Family_XIII_UCG.001	1	0.0087
Frateuria	1	0.0087
Fructobacillus	1	0.0087
Harryflintia	1	0.0087
Hydrogenoanaerobacterium	1	0.0087
Lachnospiraceae_NK3A20_group	1	0.0087
Lachnospiraceae_UCG.002	1	0.0087
Lachnospiraceae_UCG.006	1	0.0087
Lachnospiraceae_UCG.010	1	0.0087
Legionella	1	0.0087
Megamonas	1	0.0087
Methanosphaera	1	0.0087
Mobilisporobacter	1	0.0087
Papillibacter	1	0.0087
Paucibacter	1	0.0087
PMMR1	1	0.0087
Pseudoflavonifractor	1	0.0087
Raoultella	1	0.0087
Ruminiclostridium	1	0.0087
Sarcina	1	0.0087
Sphingomonas	1	0.0087
Staphylococcus	1	0.0087
Succinivibrio	1	0.0087
Weissella	1	0.0087

## Sheet: all_species
	count	percentage(%)
NA.	11367	99.4314
hadrus	3	0.0262
intestinalis	3	0.0262
bartlettii	2	0.0175
faecis	2	0.0175
massiliensis	2	0.0175
obeum	2	0.0175
odontolyticus	2	0.0175
prausnitzii	2	0.0175
sanguinis	2	0.0175
adolescentis	1	0.0087
aerofaciens	1	0.0087
amylovorus	1	0.0087
anaerobia	1	0.0087
anginosus	1	0.0087
bicirculans	1	0.0087
biformis	1	0.0087
bromii	1	0.0087
callidus	1	0.0087
catus	1	0.0087
CM04.06	1	0.0087
coli	1	0.0087
comes	1	0.0087
coxii	1	0.0087
curvatus	1	0.0087
cylindroides	1	0.0087
disporicum	1	0.0087
durum	1	0.0087
eutactus	1	0.0087
faecihominis	1	0.0087
finegoldii	1	0.0087
formicigenerans	1	0.0087
hominis	1	0.0087
inulinivorans	1	0.0087
lenta	1	0.0087
longicatena	1	0.0087
longoviformis	1	0.0087
luti	1	0.0087
manihotivorans	1	0.0087
micra	1	0.0087
minuta	1	0.0087
mutans	1	0.0087
nexilis	1	0.0087
paraputrificum	1	0.0087
pectinoschiza	1	0.0087
pleomorphus	1	0.0087
pontis	1	0.0087
reuteri	1	0.0087
ruminis	1	0.0087
saccharivorans	1	0.0087
salivarius	1	0.0087
schinkii	1	0.0087
ureilytica	1	0.0087
variabile	1	0.0087
wexlerae	1	0.0087
